# Supplementary material for: Uncommon Pathogens in Common Presentations: Genetic Profiling and Virulence Determinants of Vibrio alginolyticus Isolated from a Case of External Otitis
Source: Infect Dis Rep. 2025 Sep 12;17(5):114. doi: 10.3390/idr17050114 (PMC12452408; doi:10.3390/idr17050114)
Supplement: Supplementary file 1 [file idr-17-00114-s001.zip]

Archive with 1 entries (1 files):
- idr-3821807-supplementary materials.pdf
